# Supplementary material for: Agrobacterium-Mediated Transformation of the Dwarf Soybean MiniMax
Source: Plants (Basel). 2024 Apr 2;13(7):1013. doi: 10.3390/plants13071013 (PMC11013704; doi:10.3390/plants13071013)
Supplement: Supplementary file 1 [file plants-13-01013-s001.zip]

Archive with 1 entries (1 files):
- plants-2872719-supplementary.pdf
